# Supplementary material for: Comparative Effectiveness of Treatments for Shoulder Subluxation After Stroke: A Systematic Review and Network Meta-Analysis
Source: J Clin Med. 2025 Sep 29;14(19):6913. doi: 10.3390/jcm14196913 (PMC12525310; doi:10.3390/jcm14196913)
Supplement: Supplementary file 1 [file jcm-14-06913-s001.zip]

Archive with 1 entries (1 files):
- jcm-3871253-supplementary.pdf
